# Supplementary material for: Young species of cupuladriid bryozoans occupied new Caribbean habitats faster than old species
Source: Sci Rep. 2018 Aug 15;8:12168. doi: 10.1038/s41598-018-30670-9 (PMC6093879; doi:10.1038/s41598-018-30670-9)
Supplement: Supplementary file 2 — Supplementary Dataset 1 [file 41598_2018_30670_MOESM2_ESM.csv]

sample	DEPTH (m)	CARB (%)	MUD (%)	CORAL (%)	Age bins (Ma)	Estimate age (Ma)	cupuladria biporosa a	cupuladria biporosa b	cupuladria incognita	cupuladria multesima	cupuladria panamensis	cupuladria surinamensis	discoporella bocatoriensis	discoporella peltae	discoporella scutella	discoporella terminus
BA98-124	17	15.2	75.515	4.183908046	0_2	0	0	0	0	0	0	9	0	0	0	0
BA98-125	23	36.5	54.529	8.508237418	0_2	0	136	0	1192	0	0	302	20	0	0	91
BA98-25	21.125	30.38627451	60.886	8.242370937	0_2	0	0	0	0	0	0	11	0	0	0	0
BT98-1	113.3888889	31.5679558	65.00327222	8.242370937	0_2	0	0	1	0	0	0	0	0	0	0	0
BT98-10	25	22.1	63.899	0	0_2	0	15	11	0	0	0	0	0	0	0	2
BT98-100	113.3888889	31.5679558	65.00327222	11.63742915	0_2	0	3	0	0	0	0	0	0	0	0	0
BT98-102	28	64.4	22.258	5.392242129	0_2	0	39	16	2	0	0	218	0	0	2	1
BT98-125	113.3888889	31.5679558	65.00327222	8.242370937	0_2	0	0	33	0	0	0	0	0	0	0	0
BT98-127	27	12.7	82.826	0	0_2	0	2	0	0	0	0	2	0	0	0	0
BT98-128	30	13.5	81.383	0	0_2	0	49	6	0	0	0	35	50	0	1	24
BT98-129	30	14.9	48.401	0	0_2	0	752	1064	0	0	0	0	66	0	0	128
BT98-130	22	12.6	37.204	0	0_2	0	246	0	0	0	0	1	159	0	0	0
BT98-18	58	15.6	69.789	0	0_2	0	0	0	0	0	0	3	0	0	0	0
BT98-19	25	22.9	75.046	3.042113468	0_2	0	25	10	0	0	0	22	0	6	5	32
BT98-2	113.3888889	31.5679558	65.00327222	11.63742915	0_2	0	0	0	0	0	0	3	0	0	0	0
BT98-202	113.3888889	31.5679558	65.00327222	11.63742915	0_2	0	12	0	0	0	0	0	0	0	0	0
BT98-238	113.3888889	31.5679558	65.00327222	11.63742915	0_2	0	0	0	0	2	0	0	0	0	0	0
BT98-247	113.3888889	31.5679558	65.00327222	11.63742915	0_2	0	8	0	0	0	0	0	0	0	0	0
BT98-29	113.3888889	31.5679558	65.00327222	11.63742915	0_2	0	20	0	0	0	0	0	0	0	0	0
BT98-32	70	23.6	88.217	0	0_2	0	0	4	0	2	0	17	0	3	2	0
BT98-36	50	71.6	16.179	4.683761732	0_2	0	19	40	0	16	1	22	0	58	66	0
BT98-37	20	76	40.975	95.22729633	0_2	0	0	98	0	0	0	0	0	0	0	0
BT98-4	20	19.9	39.874	0	0_2	0	105	0	0	0	0	0	14	0	0	0
BT98-5	100	16	88.448	0	0_2	0	2	2	0	0	0	83	0	29	11	37
BT98-57	30	90.7	11.866	11.63742915	0_2	0	14	24	0	0	0	24	0	0	0	0
BT98-84	124	29.1	78.946	0.575620767	0_2	0	0	0	0	0	1	1	4	0	0	0
BT98-9	25	18.8	70.725	0	0_2	0	1	0	4	0	0	7	11	0	0	2
BT98-95	22	26.6	25.024	65.66684242	0_2	0	2	0	0	0	0	0	0	0	0	0
BT99-129	30	31.5679558	65.00327222	0	0_2	0	0	0	0	0	0	544	0	0	0	0
BT99-130	22	31.5679558	65.00327222	11.63742915	0_2	0	0	3	0	0	0	0	0	0	0	0
BT99-202	113.3888889	31.5679558	65.00327222	11.63742915	0_2	0	0	4	15	0	0	94	0	0	0	0
BT99-237	102	32.3	71.029	2.615597699	0_2	0	0	0	0	94	0	0	0	0	0	0
BT99-238	325	14.6	93.953	0	0_2	0	0	11	0	0	0	0	0	0	0	0
BT99-247	102	42.8	77.378	0	0_2	0	0	3	1	2	153	11	0	0	0	0
BT99-248	60	30.4	90.791	0	0_2	0	0	0	0	76	0	220	0	0	0	0
BT99-29	35	11.4	84.301	0	0_2	0	0	107	0	0	0	94	0	0	0	0
BT99-47	90	75.5	14.777	25.12822948	0_2	0	0	0	0	57	0	0	0	0	0	0
BT99-83	60	36.7	92.425	0	0_2	0	0	16	0	0	0	179	0	0	0	0
GM98-102	111.5895	43.72444444	46.18023704	17.26212242	0_2	0	0	0	0	0	0	128	0	0	0	0
GM98-125	111.5895	43.72444444	46.18023704	17.26212242	0_2	0	0	0	219	0	0	0	0	0	0	0
GM98-129	111.5895	43.72444444	46.18023704	17.26212242	0_2	0	0	0	0	0	0	68	0	0	0	0
GM98-41	111.5895	37.9	70.758	0	0_2	0	0	2	0	0	6	456	0	0	0	0
GM98-46	111.5895	62.3	43.511	0	0_2	0	20	158	0	0	0	410	34	0	0	158
GM98-49	17.8	14.3	43.737	0	0_2	0	127	0	0	0	0	0	4	0	0	0
GM98-50	78	49.7	81.685	0	0_2	0	4	80	0	0	12	67	0	0	0	0
GM98-55	120	54.1	40.158	8.794796441	0_2	0	80	312	0	0	16	32	0	8	22	32
GM98-59	75	40.5	30.804	0.805838528	0_2	0	178	7	24	0	80	1976	21	0	0	7
GM98-62	10	11.7	34.302	0	0_2	0	1	0	0	0	0	0	0	0	0	0
GM98-63	21.5	24.9	14.552	77.27456388	0_2	0	0	6	0	0	0	0	0	0	0	0
GM98-64	90	60.9	10.915	0	0_2	0	32	104	0	0	112	40	3	0	0	0
GM98-67	12.78	26.3	51.631	0	0_2	0	5	1	2	0	2	0	36	0	0	3
GM98-68	28.8	43.8	21.156	4.794982116	0_2	0	48	6	0	0	0	144	1	0	0	16
GM98-69	100	49.1	4.21	0	0_2	0	0	0	1	0	1	35	2	7	2	1
GM98-72	7	29.7	47.943	17.26212242	0_2	0	0	0	0	0	0	7	0	0	0	0
GM98-72-1	7	43.72444444	46.18023704	0	0_2	0	30	0	0	0	0	0	0	0	0	0
GM98-73	48.9	16.5	50.726	0	0_2	0	4	46	0	0	0	328	0	0	0	0
GM98-74	72.1	69.2	10.959	79.80270802	0_2	0	1	37	232	0	64	304	4	8	0	35
GM98-75	300	36.8	70.044	17.26212242	0_2	0	0	3	0	0	0	0	0	0	0	0
GM98-77	55.7	25.8	82.67	1.00096111	0_2	0	9	0	9	0	8	392	18	0	8	85
GM98-78	79	22.3	17.127	0.17913078	0_2	0	0	34	0	0	837	0	0	9	2	0
GM98-80	45	14.9	18.497	0	0_2	0	56	0	0	0	0	8	2	0	0	0
GM98-89	25	80.4	76.608	0	0_2	0	0	0	0	0	0	104	84	0	0	77
GM98-90	50	22.9	44.832	77.95548014	0_2	0	0	26	72	0	144	176	0	0	0	48
GM98-93	200	43	52.296	5.003909304	0_2	0	5	0	0	0	0	1	0	0	0	0
GM98-94	50	95.3	17.073	80.75149932	0_2	0	0	10	0	0	0	0	0	0	0	0
LC98-100	16	14.3	92.617	0	0_2	0	6	0	0	0	0	18	0	0	0	0
LC98-111	13.5	64.3	19.304	1.583868342	0_2	0	8	0	0	0	0	0	0	0	0	0
LC98-13	20	26	79.678	0	0_2	0	397	0	0	0	0	95	0	0	0	0
LC98-17-2	25	36.15402299	73.78352874	0	0_2	0	2	0	0	0	0	0	1	0	0	0
LC98-2	20.325	36.15402299	73.78352874	1.583868342	0_2	0	0	14	0	0	0	0	0	0	0	0
LC98-24	22.5	37.8	67.913	0	0_2	0	64	0	0	0	0	5	0	0	0	0
LC98-25	30	41.7	80.797	0	0_2	0	29	0	0	0	0	1	2	0	0	0
LC98-29	18	53.4	79.254	0	0_2	0	18	20	0	0	0	0	105	1	0	273
LC98-86	25	44.9	78.75	1.583868342	0_2	0	3	0	0	0	0	0	0	0	0	0
LC98-96	18	68.4	7.376	1.583868342	0_2	0	104	12	0	0	0	0	0	0	0	0
SB95-11	40	68.1	67.943	0	0_2	0	3	1	0	0	0	1	0	0	0	0
SB95-12	49	74	64.19	0	0_2	0	9	13	0	0	0	4	0	0	0	0
SB95-13	20	54.7	69.991	0	0_2	0	1	1	0	0	0	0	0	0	0	0
SB95-17-2a	12	67.36721311	48.70581967	5.675853063	0_2	0	0	9	0	0	0	0	0	0	0	0
SB95-18	43	76.1	61.112	0	0_2	0	1	3	0	3	1	0	0	0	0	0
SB95-19	43	88.7	6.777	0	0_2	0	6	3	0	0	0	0	0	0	0	0
SB95-2	22	81.4	48.825	37.44951004	0_2	0	0	1	0	0	0	0	0	0	0	0
SB95-20	70	82.7	22.085	0	0_2	0	7	7	0	18	4	0	0	39	28	0
SB95-20(b-c)	70	67.36721311	48.70581967	5.675853063	0_2	0	4	5	0	0	0	0	0	1	0	0
SB95-4	95	79.4	50.462	0	0_2	0	3	4	0	1	63	0	0	0	0	0
SB95-7	51	85.8	11.607	0	0_2	0	0	5	0	0	9	14	0	16	2	0
SB95-8	40	88.6	37.359	0	0_2	0	0	0	0	0	0	0	1	0	0	0
SB95-9	67	75.3	69.11	0	0_2	0	0	1	0	0	6	0	0	0	0	0
AT04-21-1	100	55.94	17.21439101	21.50535424	0_2	1.4	0	19	59	9	4	0	0	33	32	0
AT04-21-2	100	51.95	28.71218391	0	0_2	1.4	0	2	19	3	2	0	0	2	0	0
AT04-21-3	100	63.48879364	20.89543964	0	0_2	1.4	0	1	0	0	0	0	0	2	2	0
PPP1995	100	51.95	21.3152956	20.3532127	0_2	1.4	0	1	49	9	9	49	0	30	25	0
PPP2221	100	63.48879364	26.81724529	23.86748395	0_2	1.4	0	0	106	25	49	107	0	43	31	0
PPP2246	100	64.69776181	17.9345	14.36136126	0_2	1.4	0	0	36	10	23	15	0	161	154	0
PPP653	100	63.48879364	20.89543964	15.74145231	0_2	1.4	0	20	0	0	0	4	0	0	0	0
NMB18080	75	43.27654541	23.0935	0.656514883	0_2	1.6	6	0	45	0	0	13	0	0	0	0
PPP2024	75	43.27654541	21.32775217	0.656514883	0_2	1.6	2	0	252	52	6	439	0	96	135	0
PPP2026	75	43.27654541	21.32775217	0.656514883	0_2	1.6	0	0	172	36	4	222	0	155	153	0
PPP2032	75	43.27654541	41.619	1.992248807	0_2	1.6	1	14	17	0	0	21	0	4	5	0
PPP2038	75	43.27654541	21.32775217	0.656514883	0_2	1.6	4	7	142	30	30	760	0	179	131	0
PPP3257	20	43.43023071	5.530133024	6.423996722	0_2	1.6	664	2574	1552	0	0	3344	0	64	64	0
PPP43	75	0	0	40.05744796	0_2	1.6	55	0	0	0	0	0	0	0	0	0
PPP631	75	53.78443536	23.0935	0	0_2	1.6	720	2024	2712	432	0	5080	0	100	309	0
PPP712	20	43.43023071	27.27007981	3.448892948	0_2	1.6	0	0	0	0	0	14	2	0	4	0
PPP717	20	43.43023071	27.27007981	3.448892948	0_2	1.6	27	5	0	0	0	0	0	0	0	0
PPP718	20	14.32420645	92.492	0	0_2	1.6	1	0	0	0	0	0	0	0	0	0
PPP942	75	28.98867565	27.0615	0	0_2	1.6	6	28	38	0	0	36	0	16	13	0
PPP943	75	44.29	26.31724328	12.16263758	0_2	1.6	0	18	46	0	0	258	0	30	20	0
PPP944	75	34.74580201	24.78206553	40.05744796	0_2	1.6	122	40	18	38	0	652	0	103	46	0
PPP948	75	29.35368248	47.8875	34.33057936	0_2	1.6	32	11	0	10	0	220	0	13	0	0
PPP949	75	45.25	33.75469925	26.772025	0_2	1.6	4	0	2	1	0	13	0	2	0	0
PPP950	75	38.71	13.62576349	22.20441408	0_2	1.6	5	28	858	186	0	565	0	187	167	0
PPP962	75	62.87	2.798030635	22.98912798	0_2	1.6	0	63	83	0	0	27	0	42	30	0
PPP963	75	43.1	24.15291994	76.09340039	0_2	1.6	4	1	140	33	0	67	0	84	112	0
NMB18083	75	38.82782923	40.48302756	38.45265496	0_2	1.7	0	19	11	46	0	3	0	0	0	0
NMB18084	75	38.82782923	40.48302756	38.45265496	0_2	1.7	0	0	40	9	2	10	0	0	0	0
PPP1982	75	51.79	40.48302756	38.45265496	0_2	1.7	0	0	0	0	0	0	0	9	32	0
PPP634	75	55.15809233	28.2215	4.566635601	0_2	1.7	8	159	9	16	0	26	0	19	11	0
PPP635	75	38.82782923	40.48302756	38.45265496	0_2	1.7	12	72	307	116	0	240	0	9	9	0
PPP639	75	38.82782923	3.283568905	19.64356305	0_2	1.7	17	41	65	35	3	111	0	31	13	0
PPP640	75	38.82782923	40.48302756	38.45265496	0_2	1.7	31	193	79	38	0	576	0	0	69	0
PPP642	75	38.82782923	40.48302756	38.45265496	0_2	1.7	0	0	4	4	0	6	0	0	7	0
PPP644	75	38.82782923	40.48302756	38.45265496	0_2	1.7	1	2	1	1	0	9	0	1	1	0
PPP645	75	38.82782923	40.48302756	38.45265496	0_2	1.7	0	0	0	4	0	0	0	0	3	0
PPP710	75	36.33881443	69.928	81.26727013	0_2	1.7	0	25	0	12	0	27	0	3	3	0
AT04-12-1	125	44.86	51.11308594	0	2_4	2	2	6	21	0	14	2	0	5	6	0
AT04-25-1	125	49.56	1.223076923	0	2_4	2	0	0	8	0	2	12	0	0	4	0
PPP1253	125	37.66029607	49.90773678	0.26715533	2_4	2	2	73	0	62	0	79	0	13	0	13
PPP177	125	22.01	93.5065	0	2_4	2	4	4	0	0	1	0	0	0	0	0
PPP178	125	37.66029607	49.90773678	0.26715533	2_4	2	13	20	47	0	0	32	0	30	29	6
AT04-15-1	15	36.77	19.1824	11.01115509	2_4	2.05	0	0	0	0	9	0	0	0	0	0
AT04-15-2	15	66.66	4.746153846	20.91616249	2_4	2.05	0	0	8	0	42	0	0	0	0	0
AT04-15-3	15	41.99	37.21844115	20.72213501	2_4	2.05	0	0	28	0	8	0	0	1	0	0
AT04-16-1	15	84.01	3.178663793	73.17010804	2_4	2.05	0	0	14	0	6	0	0	0	0	0
AT04-16-2	15	51.64	52.29749435	96.60936493	2_4	2.05	0	0	4	0	0	0	0	0	0	0
AT04-24-1	15	22.48	56.08500043	67.47995817	2_4	2.05	0	1	1	1	0	0	0	0	0	0
AT04-24-2	15	45.76428571	33.108986	37.20093542	2_4	2.05	0	0	126	0	41	0	0	0	0	0
AT04-22-1	88.5	16.62	52.00799567	14.74233529	2_4	2.6	0	1	0	0	0	0	0	0	0	0
AT04-23-1	88.5	26.59	70.64009036	47.23020107	2_4	2.6	0	106	87	68	13	25	0	104	57	0
AT04-23-2	88.5	19.54560922	59.33636201	69.39630904	2_4	2.6	0	29	0	1	0	0	0	17	55	0
NMB18388	88.5	19.54560922	59.33636201	34.63639878	2_4	2.6	1	5	5	2	12	0	0	0	0	0
PPP1252	88.5	15.42682767	59.0095	7.176749703	2_4	2.6	0	31	43	43	0	34	53	18	8	0
PPP1254	88.5	26.59	49.90773678	34.63639878	2_4	2.6	1	77	48	0	0	89	0	70	61	0
PPP1256	88.5	37.66029607	49.90773678	34.63639878	2_4	2.6	0	83	8	0	0	0	0	0	1	0
PPP1304	88.5	19.54560922	59.33636201	34.63639878	2_4	2.6	0	0	0	0	0	0	0	9	60	17
AT04-26-5	125	20.79	61.09858156	16.69320594	2_4	2.75	0	16	17	0	0	2	0	3	0	0
PPP180	125	48.26	13.22157034	19.91710065	2_4	2.75	14	53	199	0	0	99	0	316	30	0
PPP2170	125	35.44406761	56.19557468	0	2_4	2.75	0	27	61	0	4	10	0	1	0	0
PPP2171	125	35.44406761	83.053	23.31499312	2_4	2.75	0	14	15	0	0	0	0	0	0	0
PPP2174	125	35.44406761	47.14392425	9.42369527	2_4	2.75	0	10	60	0	59	12	0	0	0	0
PPP355	125	35.44406761	47.14392425	9.42369527	2_4	2.75	206	221	0	0	0	31	70	112	82	0
PPP358	125	17.30718771	47.14392425	9.42369527	2_4	2.75	0	114	0	4	1	40	0	0	1	0
PPP361	125	35.44406761	47.14392425	9.42369527	2_4	2.75	0	10	14	0	0	8	0	0	0	0
PPP362	125	41.73	61.8715	6.040567177	2_4	2.75	0	116	0	129	41	698	0	11	3	0
PPP678	125	35.44406761	47.14392425	9.42369527	2_4	2.75	6	131	3	0	0	0	0	2	0	0
NMB17446	30	68.95932094	29.77849914	1.648885211	2_4	3.05	6	5	0	0	0	0	0	0	0	0
NMB17451	30	68.95932094	29.77849914	1.648885211	2_4	3.05	19	0	0	0	0	0	0	0	0	0
PPP1728	30	68.95932094	29.77849914	1.648885211	2_4	3.05	0	0	0	0	0	0	4	0	0	0
PPP1764	30	68.95932094	29.77849914	1.648885211	2_4	3.05	0	0	0	0	0	0	0	1	0	0
PPP668	30	51.57660471	22.8875	8.073817762	2_4	3.05	12	76	0	0	0	0	0	19	19	21
PPP669	30	32.58	7.961602671	0	2_4	3.05	26	0	0	0	0	0	0	9	30	9
PPP670	30	68.95932094	29.77849914	1.648885211	2_4	3.05	0	0	0	0	0	0	0	2	0	0
PPP672	30	25.56379407	36.047	0	2_4	3.05	248	0	0	0	0	0	0	0	0	0
PPP691	30	68.95932094	29.77849914	1.648885211	2_4	3.05	234	2	0	0	0	0	0	0	0	0
AT04-8-1	0	60.69	17.04521797	30.28843295	2_4	3.3	1	56	12	0	7	1	0	27	45	0
AT04-8-2	0	40.67	18.7860788	4.050632911	2_4	3.3	0	3	2	0	3	1	0	0	0	2
PPP2227	175	10.31512016	64.5025	0.319919178	2_4	3.45	100	0	0	0	0	3	2	11	0	0
PPP379	175	11.59261424	52.995	0	2_4	3.45	593	0	0	0	0	8	5	19	0	0
PPP679	30	60.20679729	78.0415	0	2_4	3.5	1072	105	0	0	0	0	0	0	0	0
PPP681	30	0	0	0	2_4	3.5	7	0	0	0	0	0	0	0	0	0
PPP682	30	0	0	0	2_4	3.5	8	0	0	0	0	0	0	0	0	0
PPP683	30	0	0	0	2_4	3.5	687	0	0	0	0	0	0	0	0	0
PPP684	30	0	0	0	2_4	3.5	57	0	0	0	0	0	0	0	0	0
PPP695	30	24.53739186	78.0415	0	2_4	3.5	1	54	0	0	0	5	0	0	0	0
AT04-14-1	125	45.7	44.34839726	0.519527051	2_4	3.55	0	0	2	0	0	0	0	0	6	6
AT04-14-2	125	43.98	32.80017483	4.268292683	2_4	3.55	0	0	0	1	0	0	0	4	0	6
AT04-20-1	60	8.309685856	76.44	0.024789291	2_4	3.55	143	0	0	0	0	6	1	2	0	1
AT04-20-4	60	8.309685856	76.44	0.10185028	2_4	3.55	207	0	0	0	0	17	0	16	0	0
AT04-27-1	125	41.39525357	45.45377734	59.72921914	2_4	3.55	2	1	4	0	0	0	0	30	52	0
AT04-28-1	125	38.79	62.25577097	17.49497271	2_4	3.55	0	0	0	3	0	0	0	48	69	22
AT04-36-1	75	54.1	14.79101178	4.487272201	2_4	3.55	23	150	17	0	519	0	0	243	82	0
AT04-36-2	75	71.54	14.73059701	3.249825487	2_4	3.55	29	93	17	0	512	47	0	0	0	0
NMB17841	125	41.39525357	59.732	15.45363122	2_4	3.55	0	2	16	0	0	1	0	0	0	0
NMB1805	30	44.40204076	28.87821028	4.688960087	2_4	3.55	0	30	0	0	0	0	0	0	0	0
NMB18105	30	44.40204076	47.209	4.688960087	2_4	3.55	0	0	10	8	0	0	0	0	0	0
PPP1241	125	37.66029607	49.90773678	15.45363122	2_4	3.55	4	17	0	16	0	32	0	4	0	2
PPP210	75	48.92497575	18.9115	4.020897472	2_4	3.55	48	6	21	0	403	224	0	2672	2144	0
PPP211	75	54.1	14.79101178	2.93949879	2_4	3.55	0	17	0	0	0	0	0	0	0	0
PPP212	75	54.1	14.79101178	2.93949879	2_4	3.55	9	106	0	0	0	308	0	272	26	0
PPP213	0	8.309685856	76.44	0	2_4	3.55	49	0	0	0	0	2	0	0	0	0
PPP214	0	0	0	0.025327914	2_4	3.55	117	0	0	0	0	0	0	0	0	0
PPP2169	125	35.44406761	42.21293782	1.495778046	2_4	3.55	0	80	98	0	0	123	0	145	124	93
PPP2239	60	11.26	26.91583754	4.415643996	2_4	3.55	30	3	0	0	0	0	0	17	1	0
PPP2243	0	53.72989529	76.44	0.025327914	2_4	3.55	160	0	0	0	0	26	0	0	5	0
PPP306	60	26.10358154	15.3378837	3.651855781	2_4	3.55	82	491	0	0	0	42	0	55	13	0
PPP307	60	57.49148966	13.674	2.66630997	2_4	3.55	1849	117	0	0	0	16	28	116	28	0
PPP308	60	26.10358154	15.3378837	3.651855781	2_4	3.55	31	93	0	0	0	167	0	50	3	0
PPP311	60	14.96801039	11.167	3.843834444	2_4	3.55	1155	131	0	0	9	11	45	16	51	0
PPP312	60	10.98	23.85653481	3.651855781	2_4	3.55	3	37	0	0	4	0	17	33	0	0
PPP3243	30	44.40204076	6.641135209	5.637744902	2_4	3.55	0	0	0	0	0	0	0	0	7	0
PPP3244	30	44.40204076	5.528493648	0.152671756	2_4	3.55	0	0	0	2	0	0	0	20	8	0
PPP3245	30	44.40204076	1.065994962	0.266118302	2_4	3.55	0	0	0	2	0	0	0	18	29	0
PPP326	60	15.42381139	47.481	0.271978242	2_4	3.55	33	416	35	11	28	72	5	8	0	0
PPP365	125	30.11329536	32.0375	0	2_4	3.55	7	21	26	3	0	0	0	43	37	0
PPP367	125	38.79	59.732	15.42711432	2_4	3.55	9	98	65	0	18	0	0	154	34	35
PPP368	125	43.56238325	54.158	35.91048892	2_4	3.55	4	0	190	0	0	28	0	59	11	0
PPP370	125	41.39525357	45.45377734	15.45363122	2_4	3.55	6	26	0	12	0	12	0	35	7	17
PPP476	60	26.10358154	15.3378837	3.651855781	2_4	3.55	0	0	0	0	0	0	4	0	0	0
PPP568	125	41.39525357	45.45377734	15.45363122	2_4	3.55	0	44	0	0	0	0	0	0	0	0
PPP68	75	71.54	14.79101178	2.93949879	2_4	3.55	5	0	1	0	509	163	0	456	396	0
PPP69	75	54.1	14.79101178	2.93949879	2_4	3.55	25	85	0	1	618	5	0	560	100	55
PPP708	30	44.40204076	16.45136824	11.88135885	2_4	3.55	5	38	18	93	0	92	0	331	410	0
PPP709	30	23.37	47.209	0	2_4	3.55	5	236	39	31	0	89	2	142	42	0
PPP71	75	54.1	14.79101178	2.93949879	2_4	3.55	10	0	0	0	0	6	0	0	0	6
PPP72	75	54.1	14.79101178	2.93949879	2_4	3.55	28	4	0	0	0	22	0	0	0	0
PPP720	30	44.40204076	28.87821028	4.688960087	2_4	3.55	12	70	0	27	0	25	5	48	8	0
PPP722	30	44.40204076	28.87821028	4.688960087	2_4	3.55	0	66	24	58	0	25	0	37	10	1
PPP723	30	45.76499919	27.937	1.140088357	2_4	3.55	0	61	27	83	0	112	0	170	62	3
PPP937	20	44.54393519	75.641	0.185459941	2_4	3.55	3	12	0	0	0	0	0	29	6	0
AT04-32-1	60	19.42	23.21093501	7.979216923	4_6	4.25	0	42	0	0	0	0	0	83	55	8
NMB17631	60	0	55.18672807	16.67806748	4_6	4.25	20	0	0	0	0	5	0	0	0	0
NMB17737	60	0	0	16.67806748	4_6	4.25	1	9	0	0	0	0	0	0	0	0
NMB17803	60	0	0	16.67806748	4_6	4.25	1	0	0	0	0	0	0	0	0	0
NMB17811	60	0	0	16.67806748	4_6	4.25	11	2	0	0	0	4	0	0	0	0
NMB17813	60	0	0	16.67806748	4_6	4.25	3	5	0	0	0	0	0	0	0	0
NMB17823	60	0	50.9425	16.67806748	4_6	4.25	0	1	0	2	0	0	0	0	0	0
NMB17827	60	0	0	16.67806748	4_6	4.25	6	3	1	0	0	1	0	0	0	0
NMB17830	60	0	27.5615	16.67806748	4_6	4.25	1	4	0	0	0	4	0	0	0	0
NMB17831	60	0	24.771	16.67806748	4_6	4.25	0	15	0	0	0	8	0	0	0	0
NMB18373	42	27.73434801	18.72136528	15.58768148	4_6	4.25	0	0	0	0	0	0	15	0	2	0
PPP1188	42	43.84445917	18.72136528	15.58768148	4_6	4.25	105	57	0	0	5	1	24	296	0	64
PPP1276	50	15.62	66.0195	0.036878984	4_6	4.25	1	15	0	0	0	0	3	0	0	0
PPP1277	50	19.77092875	56.69174447	0.014345076	4_6	4.25	0	0	0	0	0	0	1	0	0	0
PPP1284	50	19.77092875	56.69174447	0.014345076	4_6	4.25	16	122	0	0	0	0	3	0	0	0
PPP193	30	15.93007253	42.59389123	8.082799196	4_6	4.25	0	88	8	0	0	23	22	0	0	0
PPP194	30	15.93007253	42.59389123	8.082799196	4_6	4.25	10	167	0	0	0	0	11	0	4	0
PPP195	60	26.10358154	37.176	13.42652017	4_6	4.25	29	218	0	0	0	0	94	23	0	0
PPP196	60	14.04635358	55.18672807	2.037298229	4_6	4.25	8	84	0	0	0	0	43	19	0	0
PPP197	30	12.67644906	49.791	19.79604079	4_6	4.25	0	25	0	0	3	0	0	3	0	0
PPP198	30	15.93007253	42.59389123	8.082799196	4_6	4.25	9	263	0	0	0	36	0	14	0	13
PPP199	60	18.86546597	49.57217703	1.603568972	4_6	4.25	0	0	0	0	0	0	0	6	0	0
PPP203	42	27.73434801	18.72136528	15.58768148	4_6	4.25	13	8	0	0	0	0	0	0	0	0
PPP204	60	18.86546597	26.277	0	4_6	4.25	106	81	0	0	0	8	57	11	0	0
PPP205	42	27.73434801	18.72136528	15.58768148	4_6	4.25	0	61	0	0	0	0	2	10	5	0
PPP206	42	27.73434801	13.6618167	16.25488073	4_6	4.25	1056	114	0	0	0	0	24	424	180	0
PPP207	42	27.73434801	18.72136528	15.58768148	4_6	4.25	168	8	0	0	0	0	23	0	0	0
PPP208	42	27.73434801	18.72136528	15.58768148	4_6	4.25	42	7	0	0	0	18	0	0	0	0
PPP2168	42	27.73434801	18.72136528	15.58768148	4_6	4.25	13	1	0	0	3	0	0	0	0	0
PPP2222	60	18.86546597	45.6295	0.038627936	4_6	4.25	0	2	0	0	0	0	0	0	0	0
PPP2225	60	18.86546597	61.17412714	0	4_6	4.25	11	74	0	0	0	0	1	59	38	0
PPP2235	60	29.76201303	16.58976834	0	4_6	4.25	0	16	0	0	0	0	4	9	19	1
PPP2236	42	27.73434801	30.564	23.91424561	4_6	4.25	3	26	0	2	0	0	0	77	49	0
PPP2237	175	13.51641053	28.7355	10.16062107	4_6	4.25	0	36	0	0	0	0	12	132	40	4
PPP2245	60	18.86546597	38.2255	2.517805987	4_6	4.25	12	76	3	0	5	5	12	92	32	0
PPP294	60	29.76201303	30.14328341	16.67806748	4_6	4.25	0	0	0	0	6	115	0	27	2	0
PPP295	60	29.76201303	30.14328341	16.67806748	4_6	4.25	5	142	1	0	0	50	0	50	6	6
PPP296	60	29.76201303	30.14328341	16.67806748	4_6	4.25	0	0	0	0	0	0	8	0	0	0
PPP298	60	29.76201303	30.14328341	16.67806748	4_6	4.25	5	38	0	0	0	29	0	21	16	0
PPP334	42	27.73434801	18.72136528	16.67806748	4_6	4.25	0	38	1	0	0	0	0	34	1	0
PPP335	60	27.33996279	50.9425	5.194580132	4_6	4.25	0	31	1	7	0	18	0	125	74	2
PPP339	60	29.76201303	30.14328341	16.67806748	4_6	4.25	0	0	0	0	0	0	4	0	5	0
PPP340	60	30.39902454	34.3195	4.83962229	4_6	4.25	21	0	7	0	0	22	0	77	55	0
PPP341	60	29.76201303	30.14328341	16.67806748	4_6	4.25	0	0	0	0	0	0	0	4	3	1
PPP345	42	16.9702467	27.5615	1.505597735	4_6	4.25	0	80	0	0	0	16	4	26	44	0
PPP346	42	14.80819466	26.5175	4.505420054	4_6	4.25	0	22	0	0	0	0	0	0	1	0
PPP348	42	25.00974901	25.8855	58.9572625	4_6	4.25	2	29	0	2	0	4	0	35	5	0
PPP349	42	27.73434801	18.72136528	15.58768148	4_6	4.25	4	73	0	23	0	0	0	10	0	0
PPP350	42	37.50676479	24.771	0.510096539	4_6	4.25	165	5	1	0	10	39	4	25	3	0
PPP352	42	27.73434801	18.72136528	15.58768148	4_6	4.25	0	935	0	0	208	0	0	264	50	0
PPP354	42	27.73434801	18.72136528	15.58768148	4_6	4.25	0	65	0	0	4	0	0	0	0	0
PPP357	42	27.73434801	18.72136528	15.58768148	4_6	4.25	0	153	20	0	16	0	3	0	0	0
PPP422	50	17.13	57.4645	0	4_6	4.25	15	1	0	0	0	35	5	0	0	0
PPP423	50	19.77092875	56.69174447	0.014345076	4_6	4.25	0	15	0	0	0	0	8	0	0	0
PPP57	30	15.93007253	42.59389123	8.082799196	4_6	4.25	0	28	0	4	0	0	0	37	3	0
PPP58	60	19.42	49.57217703	1.603568972	4_6	4.25	0	0	0	0	0	0	0	2	7	0
PPP60	60	18.86546597	49.57217703	16.67806748	4_6	4.25	0	1	0	0	0	0	0	0	0	0
PPP61	60	18.86546597	49.57217703	16.67806748	4_6	4.25	0	3	0	0	0	0	0	0	0	0
PPP63	60	18.86546597	49.57217703	8.082799196	4_6	4.25	0	120	0	0	0	0	21	0	7	0
PPP64	60	26.10358154	15.3378837	16.67806748	4_6	4.25	0	9	0	0	0	0	0	2	1	0
PPP65	60	26.10358154	15.3378837	16.67806748	4_6	4.25	20	8	0	0	0	0	15	22	3	0
PPP66	60	26.10358154	15.3378837	16.67806748	4_6	4.25	685	205	0	0	0	36	110	0	49	0
PPP67	60	26.10358154	15.3378837	16.67806748	4_6	4.25	524	167	0	0	0	36	59	0	17	26
PPP391	150	10.72429041	49.0465	0	4_6	5.65	3	0	0	0	0	0	0	0	0	0
